# Supplementary material for: RNA Interference Silences Genes at Post-Transcriptional Level Without Impacting Nascent RNA in Soybean Hairy Roots
Source: Plants (Basel). 2026 Jun 12;15(12):1810. doi: 10.3390/plants15121810 (PMC13307295; doi:10.3390/plants15121810)
Supplement: Supplementary file 1 [file plants-15-01810-s001.zip › Supplementary Table S1.xlsx]

## Sheet: Table S1
Supplementary Table S1. Sequences of RNAi target region.
Gene name	5' to 3'
GmIAA14	GGCTCAAGTGGTTGGTTGGCCACCAGTGAGATCATACAGGAAGAACATGATGGCAGTACAGAAGGTTAGCAATGAGGAAGTAGCTGAGAAGACAACAAGCAGCACTATTGCTAATTCTGGGGCGTTTGTCAAGGTTTCCATGGATGGAGCACCTTACCTTCGCAAGGTGGACCTCACAATGTACAAAAGCTACAAAGACTTATCTGATGCCTTGGCCAAAATGTTCAGCTCCTTCACCATGG
GmCPC	ATGTCCACCACCGCAACTACAACCTCTGAAGAAGTTAGCAGCAATGAGTGGAAAGTCATACACATGAGCGAGCAAGAGGAGGATCTCATTCGCAGGATGTACAAGCTAGTCGGGGACAAGTGGAATTTGATAGCTGGTCGCATTCCCGGTCGTAAAGCAGAAGAAATAGAGAGATTCTGGATTATGAGACACGGCGATGCTTTTTCTGTTAAAAGAAACGGAAGTAAAACCCAAGACTCGTGA
GmPHT1	AAATTCAGGTGCTAAATGCGCTTGATGTGGCGAAAACACAATGGTACCATTTCACTGCAATCATCATTGCTGGAATGGGCTTCTTCACCGATGCATATGATCTATTCTGCATATCCCTTGTTACAAAGTTGCTTGGCCGCATATACTATCACGTTGATGGCGCAGCAAAGCCCGGAACATTGCCTCCAAATGTTTCAGCTGCTGTAAATGGCGTGGCTTTCTGTGGAACACTCTCAGGCCAGCTTTTCTTTGGCTGGCTTGGTGATAAGATGGGAAGGAAAAAAGTCTATGGCATGACTCTGATGCTGATGGTAATATGCTCCATCGGTTCTGGCCTTTCATTCGGACATAGCGCGAAATCTGTCATAGCAACTCTTTGCTTCTTCCGGTTCTGGCTTG…
GmTTG	AACTCCCCACCCTTCTCTCTCCTTCGACCACCCTTACCCTCCCACCAAACTCATGTTCCACCCCCGCAAACCCTCCCCTTCCTCTTCCTCCGACCTCCTCGCCACCTCCGGCGACTACCTCCGCCTCTGGGAGATCCGTGATAACTCCGTGGATGCCGTCTCCCTCTTCAACAACAGCAAGACCAGCGAGTTCTGCGCCCCCTTAACCTCTTTCGACTGGAACGACATCGACCCCAACCGCATCGCCACCTCCAGCATCGACACCACCTGCACCATCTGGGACATCGAACGCACCCTCGTCGAAACCCAACTCATCGCTCACGACAAGGAGGTTTACGACATCGCCTGGGGAGAGGCCAGAGTCTTCGCCTCCGTCTCCGCCGACGGCTCCGTTAGAAT…
