# Supplementary material for: RNA Interference Silences Genes at Post-Transcriptional Level Without Impacting Nascent RNA in Soybean Hairy Roots
Source: Plants (Basel). 2026 Jun 12;15(12):1810. doi: 10.3390/plants15121810 (PMC13307295; doi:10.3390/plants15121810)
Supplement: Supplementary file 1 [file plants-15-01810-s001.zip › Supplementary Table S2.xlsx]

## Sheet: Table S2
Supplementary Table S2. Summary of relative expression for the RT-qPCR result.
The mRNA level of RNAi target genes
IAA14i		CPCi		PHT1i		TTGi
Negative	Positive	Negative	Positive	Negative	Positive	Negative	Positive
1.28321	0.824736	1.05	0.49	0.541073	0.0928189	0.63	0.89
1.61839	0.623474	0.9	0.55	0.607334	0.474308	0.71	0.93
0.78943	0.140059	0.89	0.35	1.97323	0.0892438	0.87	0.94
0.661336	0.253671	0.72	0.34	0.872905	0.0601161	1.24	1.02
0.819957	0.242693	1.14	0.39	0.575902	0.194867	1.36	1.22
0.827681	0.292636	1.29	0.4	1.42955	0.464547	1.43	1.16
	0.540661		0.23		0.177255
	0.110524		0.31		0.148023
The mRNA level of orthologous genes in tansgenic RNAi root
IAA14-like1		IAA14-like2		IAA14-like3		CPC-like1
Negative	Positive	Negative	Positive	Negative	Positive	Negative	Positive
0.93	0.52	1.02	0.48	0.75	0.89	0.93	0.65
1.01	0.45	0.93	0.62	0.92	0.53	1.24	0.92
1.12	0.68	0.78	0.45	1.25	0.57	0.76	0.71
0.85	0.49	0.97	0.85	1.2	1.18	1.11	0.46
1.01	0.59	1.05	0.55	0.8	0.94	1.19	0.29
1.13	0.62	1.24	0.83	1.08	1.11	0.77	0.55
							0.62
							0.42
The nascent RNA level of RNAi target genes
IAA14i		CPCi		PHT1i		TTGi
Negative	Positive	Negative	Positive	Negative	Positive	Negative	Positive
0.82	0.81	0.86	0.87	0.668115	1.63645	1.09	1.2
0.86	1.16	0.75	1.11	1.36592	0.981493	0.76	0.91
1.03	0.99	1.1	0.97	1.18446	0.604696	1.27	1
1.29	1.28	1.3		0.781499	1.08539	0.88
The mRNA level of RNAi target IAA14 in dcl2 mutant
Tianlong1		dcl2a/2b-8		dcl2a/2b-16
Negative	Positive	Negative	Positive	Negative	Positive
0.801803	0.49205	1.35743	0.375744	0.664938	0.689148
0.722742	0.443599	0.92999	0.519436	0.891748	0.701803
1.02794	0.308964	1.09339	0.485499	1.22853	0.357695
1.29509	0.422454	1.47138	0.603589	0.89428	0.406045
1.17585	0.599946	0.823479	0.474419	1.29507	0.47147
0.976582	0.758594	1.24771	0.48413	1.17868	0.886921
	0.3641		0.380472		0.477192
	0.450831		0.73868		0.334135
The mRNA level of RNAi target IAA14 in dcl3 mutant
W82		dcl3a-1		dcl3a-2
Negative	Positive	Negative	Positive	Negative	Positive
1.07716	0.418013	1.00303	0.477598	1.00847	0.498399
0.681379	0.536684	0.840269	0.363307	0.889628	0.628767
0.899012	0.636156	0.782072	0.593122	0.596274	0.522341
1.17152	0.389362	1.3798	0.425258	0.534019	0.423791
1.28585	0.351805	0.967284	0.365156	0.92241	0.346197
0.885083	0.526048	1.06648	0.75097	0.8752	0.530748
	0.492787		0.482097		0.263497
	0.455908		0.5117		0.406427
