# Supplementary material for: RNA Interference Silences Genes at Post-Transcriptional Level Without Impacting Nascent RNA in Soybean Hairy Roots
Source: Plants (Basel). 2026 Jun 12;15(12):1810. doi: 10.3390/plants15121810 (PMC13307295; doi:10.3390/plants15121810)
Supplement: Supplementary file 1 [file plants-15-01810-s001.zip › Supplementary Table S3.xlsx]

## Sheet: Table S3
Supplementary Table S3. The correlation between the relative mRNA level of GmIAA14 and the corresponding number of lateral roots.
Relative mRNA level	Number of lateral roots
1.29	28
1.14	26
1.05	22
0.9	20
0.89	24
0.72	18
0.55	14
0.49	20
0.4	13
0.39	10
0.35	14
0.34	12
0.31	8
0.23	9
