# Supplementary material for: RNA Interference Silences Genes at Post-Transcriptional Level Without Impacting Nascent RNA in Soybean Hairy Roots
Source: Plants (Basel). 2026 Jun 12;15(12):1810. doi: 10.3390/plants15121810 (PMC13307295; doi:10.3390/plants15121810)
Supplement: Supplementary file 1 [file plants-15-01810-s001.zip › Supplementary Table S4.xlsx]

## Sheet: Table S4
Supplementary Table S4. Specific primers used in this study.
Primer name	5' to 3'
Construction primers
IAA14i-LH-F	TTAAGTAATCaGGCGCGGGCTCAAGTGGTTGGTT
IAA14i-LH-R	AAGATCGGTGTGATACCCATGGTGAAGGAGCTGAA
IAA14i-RH-F	GCTGTAAATAACCGAGCCATGGTGAAGGAGCTGAA
IAA14i-RH-R	AGTTTATTGTGGCGCGGGCTCAAGTGGTTGGTT
CPCi-LH-F	TTAAGTAATCaGGCGCGGTCCACCACCGCAACTACAA
CPCi-LH-R	AAGATCGGTGTGATACCACGAGTCTTGGGTTTT
CPCi-RH-F	GCTGTAAATAACCGAGCACGAGTCTTGGGTTTT
CPCi-RH-R	AGTTTATTGTGGCGCGGTCCACCACCGCAACTACAA
PHT1i-LH-F	TTAAGTAATCaGGCGCGCAGGTGCTAAATGCGCTT
PHT1i-LH-R	AAGATCGGTGTGATACCTGCATGGCAAACACGGC
PHT1i-RH-F	GCTGTAAATAACCGAGCTGCATGGCAAACACGGC
PHT1i-RH-R	AGTTTATTGTGGCGCGCAGGTGCTAAATGCGCTT
TTGi-LH-F	TTAAGTAATCaGGCGCGGATAACTCCGTGGATGCCGT
TTGi-LH-R	AAGATCGGTGTGATACCTCTAACTCCGCAACAGG
TTGi-RH-F	GCTGTAAATAACCGAGCTCTAACTCCGCAACAGG
TTGi-RH-R	AGTTTATTGTGGCGCGGATAACTCCGTGGATGCCGT
RT-qPCR primers
qRT-IAA14-F	GGCTCAAGTGGTTGGTT
qRT-IAA14-R	CCATGGTGAAGGAGCTGAA
qRT-CPC-F	GTCCACCACCGCAACTACAA
qRT-CPC-R	CACGAGTCTTGGGTTTT
qRT-PHT1-F	GCAATCATCATTGCTGGA
qRT-PHT1-R	CCTGAGAGTGTTCCACAGA
qRT-TTG-F	GATAACTCCGTGGATGCCGT
qRT-TTG-R	GTCGTGAGCGATGAGTTG
qRT-tubulin-F	TCTTGGACAACGAAGCCATCT
qRT-tubulin-R	GGTGAGGGACGAAATGATCT
qRT-IAA14like1-F	GCACTGAGGATGTGGCAGA
qRT-IAA14like1-R	GGCCAAGGCATCAGATAACTC
qRT-IAA14like2-F	GCAAGCTTTGTCAAAGTTAGC
qRT-IAA14like2-R	CCTAAAGAATCAGAGAGCTCTCG
qRT-IAA14like3-F	CAAGCTTTGTCAAAGTTAGC
qRT-IAA14like3-R	CAATGGTGAAGGAGCTAAAC
qRT-CPClike-F	GATAGCCGGTCGCATTCCCAG
qRT-CPClike-R	CTTGGGCTTTACTTCTGTGTC
Bisulfite sequencing PCR primers
IAA14-meF1	AAGTGAAGATTGATGGGGATTTGG
IAA14-meR1	AAACCTTRACAAACRCCCCA
IAA14-meF2	ATGATGGYAGTAYAGAAGGTTAG
IAA14-meR2	AARCTTTATTRTRTTACTAACCC
IAA14-meF3	GAAGGTTAGYAATGAGGAAGTAGYTGAGAAG
IAA14-meR3	TATRATATRTARRAARCTTTATTRTRTTACTAACCC
