# Supplementary material for: RNA Interference Silences Genes at Post-Transcriptional Level Without Impacting Nascent RNA in Soybean Hairy Roots
Source: Plants (Basel). 2026 Jun 12;15(12):1810. doi: 10.3390/plants15121810 (PMC13307295; doi:10.3390/plants15121810)
Supplement: Supplementary file 1 [file plants-15-01810-s001.zip › Supplementary Table S5.xlsx]

## Sheet: Table S5
Supplementary Table S5. Percentage of methylation of different methylation sites in RNAi transgenic dsRed-positive root and dsRed-negative control
line	CHH seq/CHH target	CHG seq/CHG target	CG seq/CG target
dsRed-negative_rep1	0.320513	2.77778	0
dsRed-negative_rep2	0	2.77778	0
dsRed-negative_rep3	0	2.77778	0
dsRed-negative_rep4	0	1.38889	0
dsRed-positive_rep1	0.320513	5.55556	0
dsRed-positive_rep2	0	4.16667	0
dsRed-positive_rep3	0.961538	5.55556	0
dsRed-positive_rep4	0.320513	5.55556	0
line	CHH seq/(CHH+CHG+CG) target	CHG seq/(CHH+CHG+CG) target	CG seq/(CHH+CHG+CG) target
dsRed-negative_rep1	0.25	0.5	0
dsRed-negative_rep2	0	0.5	0
dsRed-negative_rep3	0	0.5	0
dsRed-negative_rep4	0	0.25	0
dsRed-positive_rep1	0.25	1	0
dsRed-positive_rep2	0	0.75	0
dsRed-positive_rep3	0.75	1	0
dsRed-positive_rep4	0.25	1	0
